# Supplementary material for: Cross-cultural adaptation into Brazilian Portuguese of an international questionnaire for the assessment of cardiopulmonary resuscitation knowledge among adolescents
Source: J Pediatr (Rio J). 2026 Jul 3;102(5):101579. doi: 10.1016/j.jped.2026.101579 (PMC13355626; doi:10.1016/j.jped.2026.101579)
Supplement: Supplementary file 2 [file mmc2.xlsx]

## Sheet: IVC
Carimbo de data/hora	Li e estou de acordo com o Termo de Consentimento Livre e Esclarecido (TCLE)	Gênero	Faixa Etária	Curso de Formação	Instituição de Formação	Ano de Formação	Grau máximo de Formação	Área de atuação	Tempo na área de atuação em anos	Possuo pesquisa publicada na área de ( selecione quantas informações forem adequadas):	Original: CPR and Automated External Defibrillator (AED) Tradução: Reanimação Cardiopulmonar (RCP) e Desfibrilador Externo Automático (DEA) [Semântica/Idiomática]	Original: CPR and Automated External Defibrillator (AED) Tradução: Reanimação Cardiopulmonar (RCP) e Desfibrilador Externo Automático (DEA) [Cultural]	Original: CPR and Automated External Defibrillator (AED) Tradução: Reanimação Cardiopulmonar (RCP) e Desfibrilador Externo Automático (DEA) [Conceitual]	SUGESTÕES Original: CPR and Automated External Defibrillator (AED) Tradução: Reanimação Cardiopulmonar (RCP) e Desfibrilador Externo Automático (DEA)	Original: Do you know the phone number for medical emergencies in Slovenia? Tradução: Você sabe qual o número de telefone para emergências médicas no Brasil? [Semântica/Idiomática]	Original: Do you know the phone number for medical emergencies in Slovenia? Tradução: Você sabe qual o número de telefone para emergências médicas no Brasil? [Cultural]	Original: Do you know the phone number for medical emergencies in Slovenia? Tradução: Você sabe qual o número de telefone para emergências médicas no Brasil? [Conceitual]	SUGESTÕES Original: Do you know the phone number for medical emergencies in Slovenia? Tradução: Você sabe qual o número de telefone para emergências médicas no Brasil?	RESPOSTA Original: 1. Yes 2. No If you know the number, please write it here: __________ Tradução: 1. Sim 2. Não Se souber, escreva aqui: __________ [Semântica/Idiomática]	RESPOSTA Original: 1. Yes 2. No If you know the number, please write it here: __________ Tradução: 1. Sim 2. Não Se souber, escreva aqui: __________ [Cultural]	RESPOSTA Original: 1. Yes 2. No If you know the number, please write it here: __________ Tradução: 1. Sim 2. Não Se souber, escreva aqui: __________ [Conceitual]	SUGESTÕES RESPOSTA Original: 1. Yes 2. No If you know the number, please write it here: __________ Tradução: 1. Sim 2. Não Se souber, escreva aqui: __________	Original: What must you tell healthcare dispatchers about the person you found who is not showing signs of life? (more than one answer is possible) Tradução: O que você deve informar ao atendente da central de emergências sobre a pessoa que você encontrou e que não mostra sinais de vida? (mais de uma resposta é possível) [Semântica/Idiomática]	Original: What must you tell healthcare dispatchers about the person you found who is not showing signs of life? (more than one answer is possible) Tradução: O que você deve informar ao atendente da central de emergências sobre a pessoa que você encontrou e que não mostra sinais de vida? (mais de uma resposta é possível) [Cultural]	Original: What must you tell healthcare dispatchers about the person you found who is not showing signs of life? (more than one answer is possible) Tradução: O que você deve informar ao atendente da central de emergências sobre a pessoa que você encontrou e que não mostra sinais de vida? (mais de uma resposta é possível) [Conceitual]	SUGESTÕES Original: What must you tell healthcare dispatchers about the person you found who is not showing signs of life? (more than one answer is possible) Tradução: O que você deve informar ao atendente da central de emergências sobre a pessoa que você encontrou e que não mostra sinais de vida? (mais de uma resposta é possível)	RESPOSTA Original: 1. My location 2. My location is not important because I'm using a smartphone 3. What happened 4. How many people need assistance 5. My phone number 6. Other: _____________________________________ Tradução: 1. Minha localização 2. Minha localização não é importante porque estou usando um telefone 3. O que aconteceu 4. Quantas pessoas precisam de ajuda 5. Meu número de telefone …	RESPOSTA Original: 1. My location 2. My location is not important because I'm using a smartphone 3. What happened 4. How many people need assistance 5. My phone number 6. Other: _____________________________________ Tradução: 1. Minha localização 2. Minha localização não é importante porque estou usando um telefone 3. O que aconteceu 4. Quantas pessoas precisam de ajuda 5. Meu número de telefone …	RESPOSTA Original: 1. My location 2. My location is not important because I'm using a smartphone 3. What happened 4. How many people need assistance 5. My phone number 6. Other: _____________________________________ Tradução: 1. Minha localização 2. Minha localização não é importante porque estou usando um telefone 3. O que aconteceu 4. Quantas pessoas precisam de ajuda 5. Meu número de telefone …	SUGESTÕES RESPOSTA Original: 1. My location 2. My location is not important because I'm using a smartphone 3. What happened 4. How many people need assistance 5. My phone number 6. Other: _____________________________________ Tradução: 1. Minha localização 2. Minha localização não é importante porque estou usando um telefone 3. O que aconteceu 4. Quantas pessoas precisam de ajuda 5. Meu número de…	Original: What would you do if someone fell down in front of you and showed no signs of life? (more than one answer is possible) Tradução: O que você faria se alguém caísse na sua frente e não mostrasse sinais de vida? (mais de uma resposta é possível) [Semântica/Idiomática]	Original: What would you do if someone fell down in front of you and showed no signs of life? (more than one answer is possible) Tradução: O que você faria se alguém caísse na sua frente e não mostrasse sinais de vida? (mais de uma resposta é possível) [Cultural]	Original: What would you do if someone fell down in front of you and showed no signs of life? (more than one answer is possible) Tradução: O que você faria se alguém caísse na sua frente e não mostrasse sinais de vida? (mais de uma resposta é possível) [Conceitual]	SUGESTÕES Original: What would you do if someone fell down in front of you and showed no signs of life? (more than one answer is possible) Tradução: O que você faria se alguém caísse na sua frente e não mostrasse sinais de vida? (mais de uma resposta é possível)	RESPOSTA Original: 1. I would walk away, I wouldn't dare go near that person 2. I would call the emergency telephone number 3. I would check whether the person is conscious (is responsive) 4. If the person wasn't responsive, I would start providing CPR 5. If the person wasn't responsive, I would place them in the position for unconscious victims 6. Other: ______________ Tradução: 1. Eu me afastar…	RESPOSTA Original: 1. I would walk away, I wouldn't dare go near that person 2. I would call the emergency telephone number 3. I would check whether the person is conscious (is responsive) 4. If the person wasn't responsive, I would start providing CPR 5. If the person wasn't responsive, I would place them in the position for unconscious victims 6. Other: ______________ Tradução: 1. Eu me afastar…	RESPOSTA Original: 1. I would walk away, I wouldn't dare go near that person 2. I would call the emergency telephone number 3. I would check whether the person is conscious (is responsive) 4. If the person wasn't responsive, I would start providing CPR 5. If the person wasn't responsive, I would place them in the position for unconscious victims 6. Other: ______________ Tradução: 1. Eu me afastar…	SUGESTÕES RESPOSTA Original: 1. I would walk away, I wouldn't dare go near that person 2. I would call the emergency telephone number 3. I would check whether the person is conscious (is responsive) 4. If the person wasn't responsive, I would start providing CPR 5. If the person wasn't responsive, I would place them in the position for unconscious victims 6. Other: ______________ Tradução: 1. Eu …	Original: What is the right position for unconscious victims (how do they have to be turned)? Tradução: Qual a posição correta para vítimas inconscientes (como elas devem ser viradas)? [Semântica/Idiomática]	Original: What is the right position for unconscious victims (how do they have to be turned)? Tradução: Qual a posição correta para vítimas inconscientes (como elas devem ser viradas)? [Cultural]	Original: What is the right position for unconscious victims (how do they have to be turned)? Tradução: Qual a posição correta para vítimas inconscientes (como elas devem ser viradas)? [Conceitual]	SUGESTÕES Original: What is the right position for unconscious victims (how do they have to be turned)? Tradução: Qual a posição correta para vítimas inconscientes (como elas devem ser viradas)?	RESPOSTA Original: 1. The right position is shown in picture A 2. The right position is shown in picture B 3. The right position is shown in picture C Tradução: 1. A figura A é a posição correta 2. A figura B é a posição correta 3. A figura C é a posição correta [Semântica/Idiomática]	RESPOSTA Original: 1. The right position is shown in picture A 2. The right position is shown in picture B 3. The right position is shown in picture C Tradução: 1. A figura A é a posição correta 2. A figura B é a posição correta 3. A figura C é a posição correta [Cultural]	RESPOSTA Original: 1. The right position is shown in picture A 2. The right position is shown in picture B 3. The right position is shown in picture C Tradução: 1. A figura A é a posição correta 2. A figura B é a posição correta 3. A figura C é a posição correta [Conceitual]	SUGESTÕES RESPOSTA Original: 1. The right position is shown in picture A 2. The right position is shown in picture B 3. The right position is shown in picture C Tradução: 1. A figura A é a posição correta 2. A figura B é a posição correta 3. A figura C é a posição correta	Original: What is an automated external defibrillator (AED)? (please provide one answer) Tradução: O que é um Desfibrilador Externo Automático (DEA)? (assinalar somente uma resposta) [Semântica/Idiomática]	Original: What is an automated external defibrillator (AED)? (please provide one answer) Tradução: O que é um Desfibrilador Externo Automático (DEA)? (assinalar somente uma resposta) [Cultural]	Original: What is an automated external defibrillator (AED)? (please provide one answer) Tradução: O que é um Desfibrilador Externo Automático (DEA)? (assinalar somente uma resposta) [Conceitual]
2025-06-23 12:56:57	Sim	Masculino	35 - 45 anos	Medicina	Faculdade de Medicina de Ribeirão Preto (FMRP-USP)	2003	Pós Doutorado	Medicina de Emergência	15	Medicina de Emergência	4	4	4		4	4	`		4	4	4		4	4	4		4	4	4		4	4	4		4	4	4		4	4	3	Qual a posição correta para vítimas inconscientes (como elas devem ser posicionadas)?	4	4	4		4	4	4
2025-06-23 15:10:10	Sim	Masculino	30 - 34 anos	Medicina	Faculdade de Teresópolis (UNIFESO)	2016	Doutorado	Medicina de Emergência	5	Medicina de Emergência	4	4	4		4	4	4		4	4	4		4	4	4		4	4	4	- Acho que smartphone esta se referindo a serviço geolocalizacão? ou o fato de estar fora do local da emergencia por isso o local não importa?	4	4	4		4	4	4		4	4	4		4	4	4		4	4	4
2025-06-23 16:48:30	Sim	Feminino	> 55 anos	Medicina	Faculdade de Medicina de Botucatu (UNESP)	1991	Doutorado	Medicina de Emergência Pediátrica e Medicina Intensiva Pediátrica	25	Medicina de Emergência, Pediatria, Educação em saúde	4	3	4	Para nossa população creio que o termo reanimação cardiopulmonar pode ser duvidoso, creio que deva colocar complementos: reanimação cardiopulmonar ou massagem cardíaca, até porque não iremos ensinar a "respiração boca - a - boca? è ponto de discussão na literatura pós covid-19. E, considerando o adulto, cuja causa de necessidade de RCP é prioritariamente cardíaca, isto fica mais sutentado. No cas…	4	3	4	Você sabe para qual telefone deve ligar na sua região em caso de acontecer alguma emergencia médica perto de você? Acho que precisa ficar explícito na questão que é para solicitar que um suporte de emergência chegue até voce e que está em ambiente externo sem recurso. Pois ele pode pensar em ligar pro hospital, pra família, pra polícia. Então precisa explicitar que tem um número que é nacional ( …	4	4	4		4	4	4		4	4	4	Ok, se tem espaço para colocarem outras informações está OK: tem crianças e adultos, o local parece seguro, de acesso?? enfim importante ter espaço para outras informações que possam ser relevantes e questionadas	4	4	4		4	4	4		4	4	4		4	4	4		4	4	4
2025-06-26 10:25:41	Sim	Feminino	46 a 55 anos	Medicina	Universidade Federal do Ceará (UFC)	2000	Doutorado	Medicina de Emergência e Medicina Intensiva	20	Medicina de Emergência	4	4	4		4	4	4		3	3	4		3	3	3		4	4	4		3	4	3	Talvez eu colocasse "não demonstrasse qualquer sinal de vida".	4	4	4		4	4	4		4	4	4		4	4	4
2025-07-12 21:41:22	Sim	Masculino	46 a 55 anos	Medicina	Pontifícia Universidade Católica de Campinas (PUCCAMP)	1997	Doutorado	Medicina de Emergência	25	Medicina de Emergência, Educação em saúde	4	4	4		4	4	4		4	4	4		4	4	4		4	4	4		3	3	3		3	3	3		4	4	4		4	4	4		3	3	3
2025-07-22 22:10:52	Sim	Feminino	> 55 anos	Medicina	Universidade Federal de Ciências da Saúde de Porto Alegre (UFCSPA)	1987	Doutorado	Medicina de Emergência Pediátrica	10	Medicina de Emergência, Pediatria	4	4	4		4	4	4		4	4	4		4	4	4		4	4	4		4	4	4		4	4	4		4	4	4		4	4	4		4	4	4
2025-07-23 06:33:54	Sim	Masculino	46 a 55 anos	Medicina	Universidade Estadual de Campinas (UNICAMP)	2002	Pós Doutorado	Medicina de Emergência e Educação Médica	20	Medicina de Emergência, Educação em saúde, Psicometria	4	4	4		4	4	4		4	4	4		4	4	4		3	4	4	2. Minha localização não é importante porque estou usando um celular / smartphone (telefone pode deixar ambiguo e nao é a traducao exata de smartphone)	3	4	4	se alguém desfalecesse / perdesse os sentidos na sua frente	3	4	4	não teria coragem de me aproximar - apesar de 'to dare' ter um sentido mais de ousar a fazer algo, ter coragem parece ser uma traducao mais proxima a linguagem usada no Brasil	3	4	4	posição correta - 'certa' pode ser uma linguagem mais proxima da populacao alvo do questionario	3	4	4	idem - correta vs certa	4	4	4
2025-08-04 20:36:06	Sim	Masculino	46 a 55 anos	Medicina	Universidade Federal do Pará (UFPA)	1993	Doutorado	Medicina de Emergência e Medicina Intensiva	30	Medicina de Emergência, Educação em saúde	1	4	4	Ressuscitação cardiopulmonar	3	3	3		4	4	4		3	3	3		4	4	4		1	1	1		1	1	1		4	4	4		4	4	4		1	1	1
IVC											0.875	1	1		1	1	0.875		1	1	1		1	1	1		1	1	1		0.875	0.875	0.875		0.875	0.875	0.875		1	1	1		1	1	1		0.875	0.875	0.875
[truncated: 241 more columns]
